# Supplementary material for: Willingness to Pay for Cataract Surgery Provided by a Senior Surgeon in Urban Southern China
Source: PLoS One. 2015 Nov 17;10(11):e0142858. doi: 10.1371/journal.pone.0142858 (PMC4648520; doi:10.1371/journal.pone.0142858)
Supplement: S1 Dataset — (XLSX) [file pone.0142858.s001.xlsx]

## Sheet: WTP data
id	WTP for cataract surgery	amount for cataract surgery	reason for no surgery	WTP for senior surgeon	amount for senior surgeon	reason for no senior surgeon	worktype	work	insurance	birthday	sex	systemic disease	snellen VA	age	income	other eye disease
1	1	2000		1	100		3	2	2	08/10/1948	2	4	0.2	86	0	0
2	1	5000		0		1	2	2	2	4/10/1930	2	4	0.05	70	1	0
3	1	7000		0		1	2	2	2	25/5/1948	1	1	0.1		1	1
4	1	6000		0		2	2	2	2	15/8/1934	2	1	0.1	81	0	0
5	1	6000		0		1	1	2	2	5/2/1935	1	4	0.03	69	0	0
6	1	9000		1	1000		1	2	2	29/3/1942	1	2	0.06	71	0	0
7	0		7	0		1	4	3	2	1/6/1932	2	4	0.04	84	0	0
8	0		7	0		1	4	3	2	25/11/1955	1	4	0.1	78	0	0
9	1	6000		1	300		1	2	1	13/5/1950	1	2	0.12		0	1
10	1	12000		1			1	2	2	20/4/1935	2	2	0.25	62	0	0
11	1	6000		0		1	2	2	2	15/7/1945	2		0.1	72	0	1
12	1	5000		1	100		4	3	2	1/1/1938	2	4	0.06	72	0	1
13	1	4000		0		1	4	2	2	26/10/1930	2	4	0.1	53	0	1
14	1	5000		1	100		1	2	2	17/9/1952	2	2	0.1	73	1	1
15	1	5000		0		2	3	3	2	2/3/1937	2	2	0.08	71	0	0
16	1	7000		1	500		4	2	2	29/8/1927	2	1	0.02		1	1
17	1	4000		1		1	4	2		10/10/1948	2	4	0.1	71	0	1
18	1	5000		0		1	4	2	2	7/4/1940	1	4	0.1	88	0	0
19	1	4000		0		1	4	2	2	8/2/1947	2	2	0.1	81	0	1
20	1	5000		0		1	2	1		1/12/1993	1	2	0.1	58	1	0
21	1	5000		1	500		4	1	2	4/3/1932	1	4	0.1	75	0	0
22	1	1000		0		1	1	2	1	5/12/1936	1	4	0.15	70	1	0
23	1	6000		1	100		2	2	2	20/11/1950	2	1	0.1		1	1
24	0	12000	2	1		2	1	2	2	30/04/1960	1	4		78	1	0
25	1	6000		1	100		4	3	2	07/06/1936	2	1	0.1	78	0	0
26	1	7000		1	500		1	2	3	12/12/1929	1	4	0.06	66	1	0
27	1	25000		0			1	2	2	6/10/1936	2	4	0.1	66	1	0
28	1	10000		0			4	2	3	15/10/1953	2	4	0.1	81	0	0
29	1	10000		0		1	4	3	2	20/3/1928	2	4	0.1	86	0	0
30	1	5000		1	500		4	3	2	27/2/1955	2	2	0.1	77	0	0
31	1	6000		1		1	1	2	2	17/1/1929	1	1	0.1	67	0	1
32	1	5000		0		1	2	1	2	26/7/1985	2	4	0.08		1	1
33	1	10000		0		1	4	3	2	7/8/1939	2	4	0.1	70	0	0
34	1	15000		0		1	1	2	2	6/7/1933	2	4	0.1	54	1	0
35	1	10000		0			2	1	2	23/9/1952	1	1	0.1	74	1	0
36	1	2000		1	500		3	1	2	27/5/1950	2	4	0.2	79	0	0
37	1	6000		1	500		4	3	2	5/2/1936	2		0.02	76	0	1
38	1	15000		1	100		4	2	2	17/12/1942	1	4	0.1	59	0	0
39	1	8000		1			4	2	2	1/15/1949	1	4	0.1	89	1	0
40	1			1	600		4	2	2	20/9/1951	2	4	0.04	77	1	0
41	1	2000		1			4	3	2	16/4/1931	2		0.1	75	1	0
42	1			0			1	2	2	25/4/1944	1	2	0.1	80	1	0
43	1	2000		0		1	4	2	2	10/08/1930	2	1	0.12	73	0	0
44	1			0		1	4	3	2	01/10/1953	2	1	0.06	85	0	0
45	1	10000		1	500		1	2	2	18/10/1931	2	4	0.1	45	1	0
46	1	10000		0		1	1	2	2	3/5/1936	1	4	0.12	69	1	1
47	1	10000		0		1	4	3	2	3/7/1957	2	1	0.05		0	0
48	1	10000		0			4	3	2	4/5/1933	2	2	0.1	73	0	1
49	1	7000		1	100		1	2	2	19/1/1949	2	1	0.2	83	1	0
50	1	6000		0		1	2	2	2	14/4/1945	2	4	0.08	71	1	0
51	1	6000		0		1	2	2	2	16/11/1946	1	4	0.1	76	1	1
52	1	7000		1	300		4	2	3		2	2	0.1	79	0	0
53	1	6000		1	100		2	2	2	15/1/1945	1	1	0.1	58	1	1
54	1	7000		1	500		1	2	2	6/9/1955	1	4	0.1	76	1	0
55	1	7000		1	400		2	2	2	15/9/1945	2	4	0.5	75	0	0
56	1	7000		1	400		4	3	3	25/5/1937	2	2	0.2	57	0	1
57	1	6000		0		2	4	3	3	3/3/1934	2	4	0.1	82	0	0
58	1	6000		0		1	2	2	2	21/2/1946	1	2	0.1	78	1	0
59	1	6000		1	500		4	1	3	1/1/1963	2	4	0.05	80	1	0
60	1	6000		1	500		1	2	2	5/5/1936	1	4	0.05	88	1	0
61	1	5000		1	500		4	3	3	28/9/1943	2	4	0.1	67	1	1
62	1	7000		1	500		2	1	2	13/11/1982	1	4	0.1	64	1	1
63	1	15000		0		1	1	2	2	22/5/1939	2	4	0.1	58	1	0
64	1	6000		1	100		2	2	2	24/4/1954	1		0.1		1	1
65	1	4000		1	300		2	2	1	9/11/1950	1		0.04	74	0	1
66	1	9000		0		1	2	2	2	12/6/1936	1	4	0.2	77	0	0
67	1	6000		0		1	2	2	2	21/10/1952	2	1	0.1	82	0	1
68	1	6000		1	300		2	1	1	30/5/1962	1	2	0.1	80	0	0
69	0		4	0		2	3	2	3	11/1/1941	1	2	0.04	63	0	0
70	1	6000		1	400		2	2	2	16/7/1937	2	4	0.08	66	1	0
71	1	7000		1	500		1	2	2	21/9/1949	1	2	0.1	48	1	1
72	1	6000		1	100		4	2	2	10/9/1934	2	2	0.1	71	1	1
73	1	5000		0		1	4	2		12/4/1937	1	2	0.1		0	1
74	1	6000		0		1	4	3	2	26/6/1928	2	3	0.1	65	0	0
75	1	6000		1	500		1	2	2	24/8/1950	1	4	0.1	73	1	0
76	1	10000		1	500		4	3	2	1/2/1964	2	4	0.1	78	1	1
77	1	2000		1			1	2	2	22/12/1936	1	2	0.1	82	1	0
78	1			0		1	4	3	2	29/11/1953	2	4	0.1	67	0	1
79	1	15000		0		1	1	2	2	22/02/1932	2	2	0.1	83	1	0
80	1	10000		0		1	1	1	1	15/10/1952	1	2	0.12	81	1	0
81	1	7000		0		1	4	3	2	17/7/1949	2		0.1	74	0	1
82	1	5000		1	500		1	2	2	26/12/1931	1	4	0.1	55	1	0
83	1	6000		1			2	2	2	5/8/1947	2	3	0.1	36	0	0
84	1	7000		1			1	2	2		2	3	0.1	62	1	1
85	1	1500		0			4	2	3	5/7/1935	1	4	0.02	82	0	0
86	1			1			1	2	2	23/9/1936	1	4	0.15	66	1	1
87	1			1			4	3	2		2	4	0.1	68	0	0
88	1			0		1	4	3	2	11/7/1953	2	4	0.1	77	0	0
89	0		4	0		1	1	2	2	08/03/1928	1	4	0.1	82	1	0
90	1	4000		0		2	3	2	2	22/2/1956	2	4	0.1	81	0	1
91	1	5000		0		1	2	1	2	13/5/1952	1	4	0.02	75	1	1
92	1			0		1	1	2	1		2	2	0.1	30	1	1
93	1	5000		1		1	3	2	2	28/1/1952	1	4	0.1	65	1	0
94	1	6000		0		2	1	2	2	16/11/1950	2	2	0.1	71	1	1
95	1	5000		1	1000		4	3	1	2/1/1958	2	3	0.08	79	0	0
96	1	5000		1	100		2	2	2	10/9/1950	2	4	0.1	75	0	1
97	1	5000		1			4	3	2	14/7/1948	2	4	0.15	65	0	0
98	1	2000		1	500		4	2	2	16/12/1947	2	2	0.1	82	1	1
99	1	10000		1	2000		4	3	2	7/12/1967	1	1	0.2	77	0	0
100	1			1	1000		3	2	2	25/11/1942	2	4	0.1	61	0	1
101	1	6000		1	500		4	3	2	8/8/1935	2	4	0.2	75	0	0
102	1	10000		0		2	1	2	2	17 / 7/ 1927	1	1	0.1	76	1	0
103	1	4000		1	1000		1	3	3	3/8/1943	2	3	0.4	82	0	0
104	1	2000		0		1	1	2	2		1	4	0.1	79	0	0
105	1	3500		0		1	1	2	2	22/8/1932	1	1	0.4	78	1	0
106	1	2500		1	1000		1	2	2	24/10/1944	1		0.15	79	1	0
107	1	2500		0		1	1	2	2	29/9/1942	2	3	0.15	74	1	1
108	1	5000		1	100		1	2	2	20/1/1929	2	2	0.03	67	1	1
109	1	1000		1	500		1	2	1	10/6/1935	1	3	0.15	63	1	1
110	1	5000		1	100		1	2	2		2		0.15	79	0	0
111	1	3000		1	1000		4	2	2	13/3/1951	1	2	0.1	65	1	1
112	1	3000		1	100	2	4	2	3	20/4/1941	2	4	0.1	83	0	1
113	1	8000		1	1000		1	2	2	26/1/1941	1	4	0.02	65	0	0
114	1	15000		0		1	2	1	2	20/8/1960	1	4	0.1	79	0	1
115	1	5000		1	300		1	2	1	07/08/1940	1	4		78	0	0
116	1	15000		1	100		2	2	2	20/10/1942	2	3	0.3	71	0	0
117	1	2000		1	1000		1	2	2		2	4		81	1	0
118	1	8000		1	1000		4	1	2	10/4/1942	1	4	0.18	58	0	0
119	1	8000		1	100		4	2	2	2/6/1925	2	4	0.15	63	0	0
120	1	20000		1	500		1	2	1	24/5/1932	1	1	0.12	78	0	0
121	1	12000		1	100		1	1	1	20/12/1955	1	4	0.1	68	1	0
122	1	3000		1	500		2	2	2	29/3/1938	1	3	0.05	75	1	1
123	1	12000		0			4	2	2	28/12/1943	2	3	0.03	83	0	0
124	1	2000		1	1000		1	2	2	16/08/2012	1	1	0.04	61	1	0
125	1	13000		0			1	2	2	05/08/1935	2	4	0.05	76	1	0
126	1	10000		0		1	1	2	2	05/08/1935	1	3		86	1	0
127	1	10000		1	100		1	2	2	7/9/1947	2	4	0.04	65	0	0
128	1	5000		1	500		4	2	2	19/09/1947	1	1	0.1	73	1	0
129	1	5000		1	100		2	1	2	10/04/1932	2			66	0	1
130	1	8000		1	100		1	2	2	24/2/1927	1	4	0.1	20	0	0
131	1			0		1	1	2	2	15/10/1936	1		0.05	81	1	1
132	0		4	0		1	1	2	2	18/1/1946	2	4	0.3	77	0	0
133	1	10000		0			1	2	2		1	4		63	1	0
134	1	7000		1	1000		1	2	2	12/08/1943	1	2	0.1	53	0	0
135	1	8000		1	2000		2	2		2/7/1959	1	4	0.2	77	0	0
136	1	8000		1	1000		4	2	2	21/09/1939	1	2	0.12	84	0	0
137	1	2000		1	1000		4	2	2	17/7/1934	1	4	0.4	77	0	0
138	1	5000		0		1	1	2	1	2/9/1937	2	2	0.3	60	1	0
139	1	10000		1	1000		1	2	2	11/8/1954	1	4	0.1	85	0	0
140	1	30000		0			1	2	2	09/09/1924	1	1	0.1	58	1	0
141	1	2000		0		1	1	2	2	1/6/1936	1	3	0.1	84	0	0
142	1	10000		1	100		1	2	1	10/12/1938	2	2	0.2	28	1	1
143	1			1			1	2	2	12/01/1933	1	1	0.03	74	1	0
144	1	8000		1	500		2	2	2	15/6/1940	1	2	0.1	80	0	0
145	1	2000		0		1	1	2	2	5/6/1928	2	4	0.1	61	0	0
146	1	2000		0		1	4	2	3	8/9/1968	2	4	0.05	63	0	0
147	1	5000		0		1	4	2	2	23/12/1944	1	4		77	0	0
148	1	20000		0		1	2	2	3		2	4	0.3	71	0	0
149	1	3000		0		1	2	2	2	22/4/1940	2	4	0.1	64	0	0
150	1	2000		1	500		4	2	2	21/11/1930	2	4	0.15	62	0	0
151	1	4000		1	500		1	2	2	6/10/1942	2	4	0.25	82	0	0
152	1	2000		0			4	2	2	17/9/1937	2	3	0.15	69	0	0
153	1	30000		1	1000		1	2	2	16/10/1934	1	4	0.12	83	0	1
154	1	40000		1	1500		1	2	2	26/08/1955	1	4	0.1	60	0	1
155	1	10000		1	100		2	2	2	29/10/1937	2	4	0.1	82	0	0
156	1	4000		1	500		1	2	2	29/3/1938	2	3	0.1	77	0	0
157	0		4	0		1	4	2	2	16/09/1956	2	4	0.5	56	0	0
158	1	2000		0		2	1	2	2	26/10/1931	2	2	0.04	80	0	0
159	1			0		1	4	2	2	1/3/1935	2	4	0.1	64	0	1
160	1	5000		1		1	4	2	2	22/12/1933	2	3	0.05	68	0	1
161	1	5000		1	1000		4	2	1	16/03/1925	2	3	0.1	67	0	0
162	0		4	0		1	1	2	2	18/1/1946	2	4	0.3		0	0
163	1	2000		1	1000		1	2	2	30/3/1949	2	3	0.1	68	0	1
164	0		4	0		1	4	2	2	7/8/1955	2	4	0.4	58	0	0
165	1	5000		1	1000		1	2	3		2	4	0.1	68	0	0
166	0		4	0		1	1	2	2	24/9/1939	1	4	0.2	76	0	1
167	1	15000		1	500		1	2	2	22/08/1936	1	4	0.1	79	0	0
168	0		5	0		1	1	2	1	06/02/1931	1	3	0.2	67	0	0
169	1	5000		0		1	1	2		11/5/1933	1	4		50	0	0
170	1	3000		0		1	3	2	2	3/9/1950	1	3	0.4	77	0	0
171	1	2000		0		1	1	2	2	15/1/1947	1	4	0.1	70	0	0
172	1	100000		0		1	2	2	2	17/7/1965	1	4	0.1	31	0	0
173	1	3000		0			4	2	2	18/07/1942	2	3	0.1	74	0	0
174	1	5000		1	500		1	2	3		2	4	0.1	59	0	0
175	1	5000		0		2	1	2	2	26/07/1948	2	4	0.1	63	0	0
176	0		4	0		2	4	2	2	25/09/1940	2	4	0.12	77	0	0
177	0		4	0		2	1	2	2	23/1/1935	2	3	0.1	61	0	0
178	1	3000		0		2	1	2	2	10/10/1931	1	4	0.3	51	0	0
179	0		5	0		1	1	2	1	13/11/1946	1	3	0.1	72	0	0
180	1	4000		1	200		1	2	2	1/1/1930	1	4	0.1	76	0	1
181	1			1	1000		1	2	2	1/2/1932	1	3	0.1	64	0	1
182	0		4	0		2	1	2	2	18/19/1939	2	3	0.07	79	0	0
183	1	5000		0		1	1	2	2	04/11/1958	2	4	0.02	76	0	0
184	1	20000		1	1000		2	2	2	23/2/1977	1	4	0.08	85	0	1
185	1	3000		0		1	4	2	2	12/8/1951	2	4	0.1	63	0	0
186	1	7000		1	500		1	2	2	11/06/1931	1	3	0.1	49	0	0
187	1	2000		1	100		1	2	2	23/08/1947	1	4	0.3	77	0	1
188	1	10000		1	500		4	2	2	15/05/1945	2	1	0.05	60	0	0
189	1	1000		1	200		1	2	2	2/7/1936	2	1	0.06	81	0	0
190	1	3000		0		1	1	2	2	20/01/1931	2	4	0.12	61	0	0
191	0		4	0		1	4	2	2	3/9/1932	2	3	0.09	64	0	0
192	1	2000		0		1	4	2	2	25/08/1938	2	4	0.12	82	0	0
193	1	5000		1	500		1	2	2	23//4/1983	1	4	0.1	66	0	1
194	1	5000		0		1	1	2	2	10/11/1948	1	4	0.02		0	0
195	0		4	0		1	1	2		9/10/1924	1	4	0.2	78	0	0
196	1			1	500		4	2	2	14/07/1934	2	4	0.05	77	0	0
197	1	20000		1		1	4	2	2	16/9/1938	2	3	0.1		0	0
198	1	7000		0		1	4	2	2	12/6/1948	1	4	0.25	60	0	0
199	1	4000		1	500		1	2	2	17/12/1931	1	4	0.2	85	0	0
200	1	5000		0		1	1	2	2	29/12/1936	1	4	0.05	57	0	1
201	0		4	0		1	1	2	3	17/06/1952	2	4	0.25	61	0	0
202	0		4	0		1	1	2	1	1/8/1938	1	3	0.1		0	0
203	1	10000		0		1	1	2	2	26/12/1937	1	4	0.1	61	0	0
204	1	10000		0		1	1	2	2	15/08/1931	1	3	0.04	63	0	0
205	0		4	0		1	1	2	2	17/7/1934	1	3	0.03	55	0	1
206	1	8000		0		1	1	2	2	22/2/1935	1	3	0.1	63	0	0
207	1			0		1	1	2	2	18/5/1934	2	4	0.1	65	0	0
208	0		5	0		1	1	2	1	17/6/1939	1	4	0.04	66	0	0
209	0		5	0		1	4	2	1	26/07/1946	1	3	0.2	46	0	0
210	1	5000		0		1	2	2	2	14/5/1950	2	3	0.1	71	0	0
211	1	2000		1		1	2	2	3	28/8/1934	2	2	0.2	78	0	0
